# Supplementary material for: Silencing circSERPINE2 restrains mesenchymal stem cell senescence via the YBX3/PCNA/p21 axis
Source: Cell Mol Life Sci. 2023 Oct 13;80(11):325. doi: 10.1007/s00018-023-04975-6 (PMC10575817; doi:10.1007/s00018-023-04975-6)
Supplement: Supplementary file 1 — Supplementary file1 (XLSX 14 KB) [file 18_2023_4975_MOESM1_ESM.xlsx]

## Sheet: primer sequence
Gene symbol	Forward primer	Reverse primer
circSERPINE2	TCCAACCCGAGAACACAAAGA	TTCTTGGAGACGATGGCCTTG
hsa_circ_0119233	CAGATTTGAAGGAGCCGCTG	AATACACTGCGTTGACGAGGA
hsa_circ_0034533	ACTGGGTTGTACGCCATCAG	TCTCCAATGCGGTCTGAGTC
hsa_circ_0034528	AATCCCGACCAGAAGGACTCT	ACTGATCTCCAACCCCATCCA
hsa_circ_0034449	GAGAATGCTGTCCTCGCTGT	TAGTTAGTGCGGATGGCAGG
hsa_circ_0034511	GTCCCTACAACCACAACCCAG	TAGTTGCACTTGGCGTTCTTG
hsa_circ_0058476	ACCCTTGAAATACACTGCGT	CAGCACCAAGACCATAGACA
hsa_circ_0081571	GTCATAGTCTCAGCCCGCAT	GGCAGTTCCAGGATGTCGTA
hsa_circ_0081568	AAATCAGACGGCAGCACTGT	CTTGTACAGATGCCGGAGGG
hsa_circ_0103398	GCCACTGCAGGTGATGAGTA	GGGGCAGCCGTGCTTATATT
SERPINE2	CTGCCATCATCCCACACATC	TTCAGCGGCTCCTTCAAATC
U6	CTCGCTTCGGCAGCACA	AACGCTTCACGAATTTGCGT
GAPDH	GGAGCGAGATCCCTCCAAAAT	GGCTGTTGTCATACTTCTCATGG
IL-1b	ATGATGGCTTATTACAGTGGCAA	GTCGGAGATTCGTAGCTGGA
MCP 1	CAGCCAGATGCAATCAATGCC	TGGAATCCTGAACCCACTTCT
p53	CAGCACATGACGGAGGTTGT	TCATCCAAATACTCCACACGC
p21	TGTCCGTCAGAACCCATGC	AAAGTCGAAGTTCCATCGCTC
p16	GGGTTTTCGTGGTTCACATCC	CTAGACGCTGGCTCCTCAGTA
IL-6	CCCCTGACCCAACCACAAAT	ATTTGCCGAAGAGCCCTCAG
IL-8	ACTGAGAGTGATTGAGAGTGGAC	AACCCTCTGCACCCAGTTTTC
IDO	GCCAGCTTCGAGAAAGAGTTG	ATCCCAGAACTAGACGTGCAA
LIF	CCAACGTGACGGACTTCCC	TACACGACTATGCGGTACAGC
circSERPINE2 divergent	TCCAACCCGAGAACACAAAGA	TTCTTGGAGACGATGGCCTTG
circSERPINE2 convergent	AGGCCATCGTCTCCAAGAAG	CATTCCGGACCTCACACTGG
GAPDH divergent	AATTCCATGGCACCGTCAAG	GTTAAAAGCAGCCCTGGTGA
GAPDH convergent	CCCAGAAGACTGTGGATGGC	TCTAGACGGCAGGTCAGGTC
CCND1	CAATGACCCCGCACGATTTC	CATGGAGGGCGGATTGGAA
YBX3	ACCGGCGTCCCTACAATTAC	GGTTCTCAGTTGGTGCTTCAC
PCNA	ACACTAAGGGCCGAAGATAACG	ACAGCATCTCCAATATGGCTGA
EIF4A3
circSerpine2	CTCGGTTTCAACCAGAGAGCA	GGCCACGGTCACAATGTCT
Gapdh	AGGTCGGTGTGAACGGATTTG	TGTAGACCATGTAGTTGAGGTCA

## Sheet: siRNA sequence
siRNA name	5'-3'	3'-5'
NC	UUCUCCGAACGUGUCACGUdTdT	ACGUGACACGUUCGGAGAAdTdT
circSERPINE2 siRNA1	GUGUGGAGUUGGUAAAAUAUUdTdT	AAUAUUUUACCAACUCCACACdTdT
circSERPINE2 siRNA2	GGUGUGGAGUUGGUAAAAUAUdTdT	AUAUUUUACCAACUCCACACCdTdT
circSERPINE2 siRNA3	UUCCGGUGUGGAGUUGGUAAAdTdT	UUUACCAACUCCACACCGGAAdTdT
YBX3 siRNA1	GAGGCUGAAGAUAAAGAAAdTdT	UUUCUUUAUCUUCAGCCUCdTdT
EIF4A3 siRNA1	GAGCAGAUUUACGAUGUAUdTdT	AUACAUCGUAAAUCUGCUCdTdT
EIF4A3 siRNA2	CUCUCGGUGACUACAUGAAdTdT	UUCAUGUAGUCACCGAGAGdTdT
EIF4A3 siRNA3	CCGAGUGCUUAUUUCUACAdTdT	UGUAGAAAUAAGCACUCGGdTdT
SERPINE2 siRNA1	GAACUGUUACCUAGGUUAACAdTdT	UGUUAACCUAGGUAACAGUUCdTdT
SERPINE2 siRNA2	CUCCUGUCUUGCUAGACAAGGdTdT	CCUUGUCUAGCAAGACAGGAGdTdT
SERPINE2 siRNA3	CCAGGGAUAUGAUUGACAAUCdTdT	GAUUGUCAAUCAUAUCCCUGGdTdT
hsa_circ_0058473	AUUGUCAAUCAUAUUUGGGdTdT	CCCAAAUAUGAUUGACAAUdTdT
hsa_circ_0019233	GAGCAAACGCAGAAAAAAACAdTdT	UGUUUUUUCUGCGUUUGCUCdTdT
in vivo circSerpine2 siRNA	TCAGGAGTTGGTAAAGTGC

## Sheet: probe sequence
RNA pulldown assay	5'-3'
circSERPINE2 probe	ATTTTACCAACTCCACACCG-/3bio/
antisense probe	TACCACCTTAATCACGCTAC-/3bio/
RNA-FISH probe	5'-3’
circSERPINE2	ACCAACTCCACACCGGAACA
